# Supplementary material for: Questionable research practices in competitive grant funding: A survey
Source: PLoS One. 2023 Nov 2;18(11):e0293310. doi: 10.1371/journal.pone.0293310 (PMC10621923; doi:10.1371/journal.pone.0293310)
Supplement: S3 File — The code can also be accessed through the OSF page of the project (https://osf.io/jk6wd/). (ZIP) [file pone.0293310.s015.zip]

Archive with 7 entries (7 files):
- S13 File/ERF_field_exploration_upload.html
- S13 File/ERF_gender_hypothesis1_upload.html
- S13 File/ERF_gender_hypothesis2_upload.html
- S13 File/ERF_gender_hypothesis3_upload.html
- S13 File/ERF_lack_of_funding_exploration_upload.html
- S13 File/ERF_success_hypothesis4_upload.html
- S13 File/ERF_success_hypothesis5_upload.html
